# Supplementary material for: Rapid eradication of colon carcinoma by Clostridium perfringens Enterotoxin suicidal gene therapy
Source: BMC Cancer. 2017 Feb 13;17:129. doi: 10.1186/s12885-017-3123-x (PMC5307849; doi:10.1186/s12885-017-3123-x)
Supplement: Additional file 1: Table S1. — List of patient derived colon carcinoma xenografts (PDX) and their primary origin. (XLSX 39 kb) [file 12885_2017_3123_MOESM1_ESM.xlsx]

## Sheet: Blatt1
Suppl. table 1: List of patient derived colon carcinoma xenografts (PDX) and their primary origin
PDX #	Tumor
5676	Colon carcinoma
5677	Colon carcinoma
5679	Colon carcinoma
5682	Colon carcinoma
5734	Colon carcinoma
5735	Colon carcinoma
5736	Colon carcinoma
5771	Colon carcinoma
5776	Colon carcinoma
5841	Colon carcinoma
5854	Colon carcinoma
5896	Colon carcinoma
6044	Lymph node metastasis
6228	Liver metastasis
7271	Lung metastasis
7475	Lung metastasis
7515*	Lung metastasis
7523	Lung metastasis
7553 / A	Lung metastasis
7553 / B	Lung metastasis
7567	Lung metastasis
7596	Lung metastasis
7660	Lung metastasis
7689	Lung metastasis
7809	Lung metastasis
7818	Lung metastasis
7835	Lung metastasis
7888	Liver metastasis
7935	Liver metastasis
