# Supplementary material for: Rapid eradication of colon carcinoma by Clostridium perfringens Enterotoxin suicidal gene therapy
Source: BMC Cancer. 2017 Feb 13;17:129. doi: 10.1186/s12885-017-3123-x (PMC5307849; doi:10.1186/s12885-017-3123-x)
Supplement: Additional file 5: Table S2. — Quantification of CPE shedding into blood circulation of control-, vector- or optCPE-treated animals. (XLSX 38 kb) [file 12885_2017_3123_MOESM5_ESM.xlsx]

## Sheet: Blatt1
Suppl. table 2: Quantification of CPE shedding into blood circulation of control-, vector- or optCPE-treated animals
Animal Group (animals 1 to 6)	CPE ± SD [ng/ml]
A1-6	n.d
B1-6	n.d.
C1-6	n.d.
*n.d. = not detectable in ELISA due to quantification limit of CPE < 0.04 ng/ml
